# Supplementary material for: Heritability estimation of osteoarthritis in the pig-tailed macaque (Macaca nemestrina) with a look toward future data collection
Source: PeerJ. 2014 May 1;2:e373. doi: 10.7717/peerj.373 (PMC4017820; doi:10.7717/peerj.373)
Supplement: Supplemental Information [file peerj-02-373-s001.zip]

Archive with 4 entries (4 files):
- data/datafile.txt
- data/full-ped.txt
- data/ordered-ped.txt
- data/pig-tailed.R
