# Supplementary material for: Heritability estimation of osteoarthritis in the pig-tailed macaque (Macaca nemestrina) with a look toward future data collection
Source: PeerJ. 2014 May 1;2:e373. doi: 10.7717/peerj.373 (PMC4017820; doi:10.7717/peerj.373)
Supplement: Supplemental Information [file peerj-02-373-s001.zip › data/full-ped.txt]

1	A85131			M
1	F79416	M71167	T71171	M
1	F80177	M75132	T76131	F
1	F81062	T75122	T77049	F
1	F81167	M71167	T75183	F
1	F81175	T75122	X78363	M
1	F81232	M75132	T77106	F
1	F81506	T70177	X71198	F
1	F81510	T76160	T78121	M
1	F82040	M71099	T71171	M
1	F82042	M75151	T77259	M
1	F82111	M71167	T72248	F
1	F82130	T75122	T77408	F
1	F82195	M74207	T77049	F
1	F82200	T75122	X78221	F
1	F82291	M71077	T75052	F
1	F82402	X81312	T76272	F
1	F83160	M75132	T76131	M
1	F83194	X81312	T78167	F
1	F83283	M71065	T76248	F
1	F83285	M71077	T75052	M
1	F84010	M68044	T77127	F
1	F84143	M68078	T78277	F
1	F84235	M68044	T77127	F
1	F84244	M71167	T78262	M
1	F84292	T80021	T79453	F
1	F84343	T80064	T80295	F
1	F84378	M75151	T77408	F
1	F85211	T80021	T78346	F
1	F85289	T78279	M79221	F
1	F85350	T75122	X83112	F
1	F85354	T77368	X78363	F
1	F86049	T78279	X84325	F
1	F86175	M74256	T79212	F
1	F86297	X83097	T78069	F
1	F86349	T80234	T79480	F
1	F86363	T81302	T82271	F
1	F86401	T80239	T81050	F
1	F87030	X81313	T82352	F
1	F87057	T80433	X84072	F
1	F87066	M71167	T78346	F
1	F87129	T80234	T81277	F
1	F87264	M71077	T76131	F
1	F88048	T80355	M83332	F
1	F88178	T81320	X87025	F
1	F88218	T81320	X87026	F
1	F88224	M71077	T81160	F
1	F88229	T80355	X76029	F
1	F88249	M71137	T74151	F
1	F88262	M71137	T81431	F
1	F88296	T80239	X86103	F
1	F88337	T80239	X86075	F
1	F88355	T80239	X86074	F
1	F88360	T78012	X84133	F
1	F88393	M71077	T75052	F
1	F88415	T79415	T79056	F
1	F88436	T81302	X84069	F
1	F89061	T81440	T84392	F
1	F89063	X81313	T81328	F
1	F89135	T81453	X84328	F
1	F89159	T80433	T81222	F
1	F89232	T80021	X81284	F
1	F89280	T80239	X87008	F
1	F89281	T80146	T82082	F
1	F89344	T81228	X81274	F
1	F89349	T82460	T84199	F
1	F89391	A85131	T80421	F
1	F89411	T80105	T83173	F
1	F90020	T81051	M78306	F
1	F90062	T80146	T79476	F
1	F90067	T80234	X84115	F
1	F90069	T81228	T81323	F
1	F90080	T80064	X86120	F
1	F90098	T81302	T81010	F
1	F90101	T80234	T80339	F
1	F90130	T81453	M80196	F
1	F90133	T80274	X83168	F
1	F90142	T80064	X87029	F
1	F90169	T80064	X87026	F
1	F90180	T81453	T77408	F
1	F90181	T81453	T81431	F
1	F90201	T82463	T84163	F
1	F90209	T80433	T85251	F
1	F90245	T81165	T84389	F
1	F90347	T81302	T81050	F
1	F90423	T76057	M72104	F
1	F91030	T82275	X89222	F
1	F91042	T80234	X87026	F
1	J85366	M71077	F81062	F
1	J87043	F79416	F82200	F
1	J88045	F79416	T80461	F
1	J88100	F81175	T83043	F
1	J88177	F81175	X87040	F
1	J88199	F81175	X87032	F
1	J88333	F82042	X84108	F
1	J88372	F79416	T83209	F
1	J88382	F79416	T78027	F
1	J88421	F81175	F84343	F
1	J88426	F81175	F84235	F
1	J89069	F81175	F84378	F
1	J89139	F79416	T81271	F
1	J89295	F79416	T81282	F
1	J89328	F81175	T84258	F
1	J89384	F83160	T85219	F
1	J90013	F81510	X89057	F
1	J90014	F81510	X89052	F
1	J90018	F81510	X89061	F
1	J90037	F82040	T84099	F
1	J90048	F82040	F83283	F
1	J90084	F83160	T85133	F
1	J90106	M79256	F84010	F
1	J90119	F81175	T81271	F
1	J90150	F81175	F84292	F
1	J90168	F84244	T86088	F
1	J90176	F83285	X86071	F
1	J90185	F83160	T85219	F
1	J90226	F83285	T86159	F
1	J90247	F83285	F85289	F
1	J90268	F83285	F85350	F
1	J90337	T84299	F86349	F
1	J90395	F82040	F82130	F
1	J90414	F79416	X85139	F
1	J90431	T80105	F82111	F
1	J91190	T84299	F86297	F
1	K89256	T82237	J85366	F
1	M63010	X57199	Y60002	F
1	M64040	X57199	X63813	M
1	M64042	X57199	X62673	F
1	M65218	X61565	X60490	M
1	M66291	X57199	Y61050	F
1	M67053	X66176	X66492	M
1	M67066	X66176	X66333	M
1	M67096	Y50000	X66477	M
1	M68002	X66179	X66242	M
1	M68003	X66338	X66421	M
1	M68042	X61572	X63748	F
1	M68044	X66179	X65233	M
1	M68078	X66176	X66492	M
1	M69028	X61572	X67248	M
1	M69074	X66176	X66420	M
1	M69098	X68024	X66517	F
1	M69099	X66338	X66514	F
1	M69124	X66338	X67061	F
1	M69153	X69083	X67270	M
1	M70019	X66176	X66006	F
1	M70049	X69040	X69261	M
1	M70065	X69040	X69290	F
1	M70090	X69446	X69428	M
1	M70097	X66179	X68307	F
1	M70155	X61572	X67248	F
1	M70165	X67350	X69490	F
1	M71013	X69448	X70075	M
1	M71020	X69446	X69061	M
1	M71035	Y1	X69065	F
1	M71065	X68023	X68298	M
1	M71077	X67350	X67250	M
1	M71099	X69070	X66006	M
1	M71106	X69487	X70149	F
1	M71137	X70071	X70172	M
1	M71167	X70348	X70313	M
1	M71302	X70356	X67248	F
1	M71306	X69448	X70075	F
1	M72059	X69449	X69440	M
1	M72104	X70346	X70370	F
1	M72156	X70520	X70509	F
1	M73048	X71284	X71407	M
1	M73269	X71286	X72305	F
1	M74042	X70349	X66218	M
1	M74062	X70353	X71417	F
1	M74066	Y3	X71450	F
1	M74105	X70537	X72009	F
1	M74109	X71286	X72313	F
1	M74188	Y5	X72325	F
1	M74192	X69449	X70079	F
1	M74207	X70537	X72315	M
1	M74231	Y2	X71273	F
1	M74256	X70537	X72007	M
1	M74321	X71280	X63813	M
1	M75132	X57199	X72404	M
1	M75151	Y4	X72055	M
1	M76089	Y6	X72328	F
1	M76126	Y7	X72398	F
1	M76189	X57199	X72309	F
1	M76213	X69040	X73079	F
1	M78110	X77124	X73468	F
1	M78306	X77124	X74184	F
1	M79037	X77129	X72306	F
1	M79221	X77129	X77035	F
1	M79256	X69487	X66229	M
1	M79299	X77124	X72354	F
1	M80196	X77222	X77273	F
1	M81122	X76061	X74203	F
1	M83332	Y8	X83102	F
1	M85078	X81312	X84131	F
1	M85244	X83097	X81274	F
1	M86277	X83121	X84133	F
1	M90096	A85131	X84328	F
1	T70177	X57199	M63010	M
1	T71171	X57199	M64042	F
1	T72248	M65218	X71328	F
1	T74151	Y11	M69099	F
1	T75052	M68002	M69098	F
1	T75122	M68078	X70168	M
1	T75183	M68002	M70065	F
1	T76057	M69028	X74282	M
1	T76104	Y12	M70019	F
1	T76131	M68003	X74214	F
1	T76160	M68078	X71200	M
1	T76182	M64040	X74185	F
1	T76248	M68003	X74262	F
1	T76272	M70049	M71302	F
1	T77049	M67066	X71417	F
1	T77101	M68003	X72398	F
1	T77106	M67096	X70399	F
1	T77127	M68003	X74200	F
1	T77259	M69028	M68042	F
1	T77368	M70049	M70165	M
1	T77408	M71065	X77045	F
1	T78012	M69153	M72104	M
1	T78027	M68003	X74275	F
1	T78069	M68044	X71288	F
1	T78121	M68003	X74268	F
1	T78167	M68003	X74256	F
1	T78262	M68003	X74212	F
1	T78277	M71065	X70370	F
1	T78279	M67053	X71296	M
1	T78346	M68002	X74262	F
1	T79056	M68003	X71451	F
1	T79119	M71137	X76140	F
1	T79212	M68003	X74203	F
1	T79329	M70090	X72286	F
1	T79387	M69153	M72104	F
1	T79415	M70049	X72398	M
1	T79453	M71020	X78190	F
1	T79462	M73048	X78025	F
1	T79476	M74042	X78365	F
1	T79480	M68003	X74199	F
1	T80021	M67053	X78024	M
1	T80064	M71077	X78188	M
1	T80081	M67053	X78366	F
1	T80105	M68003	X74203	M
1	T80146	M68078	X76118	M
1	T80234	M68002	X77315	M
1	T80239	M74042	X76143	M
1	T80274	M71065	X74256	M
1	T80295	M71065	X70548	F
1	T80339	M74042	M76213	F
1	T80355	M71065	X77035	M
1	T80421	M71065	X76122	F
1	T80433	M71137	M73269	M
1	T80456	M71137	M69124	F
1	T80461	M67096	X78055	F
1	T81010	M69074	X74184	F
1	T81050	X76058	M74062	F
1	T81051	M68003	X71451	M
1	T81084	M72059	X78015	F
1	T81160	M68044	X73468	F
1	T81165	M68078	X76249	M
1	T81222	M68003	X74214	F
1	T81228	M72059	M72156	M
1	T81231	M71099	X76142	F
1	T81271	M72059	M74066	F
1	T81277	M71013	X78092	F
1	T81282	M70090	X78249	F
1	T81302	M74321	X78097	M
1	T81320	M70090	X76041	M
1	T81323	M67096	X76028	F
1	T81328	M70049	X73485	F
1	T81431	M74207	X78100	F
1	T81440	M71137	M74109	M
1	T81453	M71013	X78310	M
1	T82017	M71099	X74184	F
1	T82082	M73048	X77117	F
1	T82237	M74207	X73208	M
1	T82271	M71065	X78195	F
1	T82275	M70049	X74214	M
1	T82352	M68003	M74231	F
1	T82460	M75151	M76089	M
1	T82463	M71077	M74188	M
1	T83043	M70049	M74105	F
1	T83173	M74207	X81291	F
1	T83209	M73048	X74199	F
1	T83281	M70090	X78214	F
1	T83403	M71013	M79037	F
1	T84099	M68078	M76126	F
1	T84102	M74207	M71106	F
1	T84116	M74256	M78110	F
1	T84163	M67066	X77047	F
1	T84199	M70090	X78215	F
1	T84258	M71077	M71035	F
1	T84299	M68003	X74199	M
1	T84389	M71137	M71306	F
1	T84392	M67066	X78320	F
1	T85092	M75151	X83163	F
1	T85133	M71167	X74275	F
1	T85219	M74256	X83166	F
1	T85251	M71065	X74184	F
1	T85306	M71065	X74256	F
1	T86088	M74042	X78122	F
1	T86159	M69153	X85150	F
1	T87255	M71137	M74192	F
1	T87297	M71137	X84322	F
1	T89131	M71077	M79299	F
1	T89251	X81313	M81122	F
1	T90190	M79256	M85244	F
1	X57199			M
1	X60490			F
1	X61565			M
1	X61572			M
1	X62673			F
1	X63748			F
1	X63813			F
1	X65233			F
1	X66006			F
1	X66176			M
1	X66179			M
1	X66218			F
1	X66229			F
1	X66242			F
1	X66333			F
1	X66338			M
1	X66420			F
1	X66421			F
1	X66477			F
1	X66492			F
1	X66514			F
1	X66517			F
1	X67061			F
1	X67248			F
1	X67250			F
1	X67270			F
1	X67350			M
1	X68023			M
1	X68024			M
1	X68298			F
1	X68307			F
1	X69040			M
1	X69061			F
1	X69065			F
1	X69070			M
1	X69083			M
1	X69261			F
1	X69290			F
1	X69428			F
1	X69440			F
1	X69446			M
1	X69448			M
1	X69449			M
1	X69487			M
1	X69490			F
1	X70071			M
1	X70075			F
1	X70079			F
1	X70149			F
1	X70168			F
1	X70172			F
1	X70313			F
1	X70346			M
1	X70348			M
1	X70349			M
1	X70353			M
1	X70356			M
1	X70370			F
1	X70399			F
1	X70509			F
1	X70520			M
1	X70537			M
1	X70548			F
1	X71198			F
1	X71200			F
1	X71273			F
1	X71280			M
1	X71284			M
1	X71286			M
1	X71288			F
1	X71296			F
1	X71328			F
1	X71407			F
1	X71417			F
1	X71450			F
1	X71451			F
1	X72007			F
1	X72009			F
1	X72055			F
1	X72286			F
1	X72305			F
1	X72306			F
1	X72309			F
1	X72313			F
1	X72315			F
1	X72325			F
1	X72328			F
1	X72354			F
1	X72398			F
1	X72404			F
1	X73079			F
1	X73208			F
1	X73468			F
1	X73485			F
1	X74184			F
1	X74185			F
1	X74199			F
1	X74200			F
1	X74203			F
1	X74212			F
1	X74214			F
1	X74256			F
1	X74262			F
1	X74268			F
1	X74275			F
1	X74282			F
1	X76028			F
1	X76029			F
1	X76041			F
1	X76058			M
1	X76061			M
1	X76118			F
1	X76122			F
1	X76140			F
1	X76142			F
1	X76143			F
1	X76249			F
1	X77035			F
1	X77045			F
1	X77047			F
1	X77117			F
1	X77124			M
1	X77129			M
1	X77222			M
1	X77273			F
1	X77315			F
1	X78015			F
1	X78024			F
1	X78025			F
1	X78055			F
1	X78092			F
1	X78097			F
1	X78100			F
1	X78122			F
1	X78188			F
1	X78190			F
1	X78195			F
1	X78214			F
1	X78215			F
1	X78221			F
1	X78249			F
1	X78310			F
1	X78320			F
1	X78363			F
1	X78365			F
1	X78366			F
1	X81274			F
1	X81284			F
1	X81291			F
1	X81312			M
1	X81313			M
1	X83097			M
1	X83102			F
1	X83112			F
1	X83121			M
1	X83163			F
1	X83166			F
1	X83168			F
1	X84069			F
1	X84072			F
1	X84108			F
1	X84115			F
1	X84131			F
1	X84133			F
1	X84322			F
1	X84325			F
1	X84328			F
1	X85139			F
1	X85150			F
1	X86071			F
1	X86074			F
1	X86075			F
1	X86103			F
1	X86120			F
1	X87008			F
1	X87025			F
1	X87026			F
1	X87029			F
1	X87032			F
1	X87040			F
1	X89052			F
1	X89057			F
1	X89061			F
1	X89222			F
1	Y1			M
1	Y11			M
1	Y12			M
1	Y2			M
1	Y3			M
1	Y4			M
1	Y5			M
1	Y50000			M
1	Y6			M
1	Y60002			F
1	Y61050			F
1	Y7			M
1	Y8			M
2	M72273	X70546	X71437	F
2	X70546			M
2	X71437			F
3	M86388	X83123	X83110	F
3	X83110			F
3	X83123			M
4	M89366	X85133	X87027	F
4	X85133			M
4	X87027			F
5	M90072	Y9	X89212	F
5	X89212			F
5	Y9			M
6	M90068	Y10	X89219	F
6	X89219			F
6	Y10			M
7	A91200			F
8	A91202			F
9	A91214			F
10	A91242			F
14	X71301			F
15	X71380			F
16	X74273			F
17	X85135			F
18	X86115			F
19	X87035			F
20	X89224			F
21	X89228			F
22	X90153			F
23	X90179			F
24	X91104			F
25	X91105			F
26	X91108			F
27	X91117			F
28	X91136			F
29	X91160			F
30	X91163			F
31	X94073			F
32	X97139			F
33	X98124			F
34	X98132			F
