# Supplementary material for: Heritability estimation of osteoarthritis in the pig-tailed macaque (Macaca nemestrina) with a look toward future data collection
Source: PeerJ. 2014 May 1;2:e373. doi: 10.7717/peerj.373 (PMC4017820; doi:10.7717/peerj.373)
Supplement: Supplemental Information [file peerj-02-373-s001.zip › data/ordered-ped.txt]

EGO	SIRE	DAM
A85131	NA	NA
X57199	NA	NA
X60490	NA	NA
X61565	NA	NA
X61572	NA	NA
X62673	NA	NA
X63748	NA	NA
X63813	NA	NA
X65233	NA	NA
X66006	NA	NA
X66176	NA	NA
X66179	NA	NA
X66218	NA	NA
X66229	NA	NA
X66242	NA	NA
X66333	NA	NA
X66338	NA	NA
X66420	NA	NA
X66421	NA	NA
X66477	NA	NA
X66492	NA	NA
X66514	NA	NA
X66517	NA	NA
X67061	NA	NA
X67248	NA	NA
X67250	NA	NA
X67270	NA	NA
X67350	NA	NA
X68023	NA	NA
X68024	NA	NA
X68298	NA	NA
X68307	NA	NA
X69040	NA	NA
X69061	NA	NA
X69065	NA	NA
X69070	NA	NA
X69083	NA	NA
X69261	NA	NA
X69290	NA	NA
X69428	NA	NA
X69440	NA	NA
X69446	NA	NA
X69448	NA	NA
X69449	NA	NA
X69487	NA	NA
X69490	NA	NA
X70071	NA	NA
X70075	NA	NA
X70079	NA	NA
X70149	NA	NA
X70168	NA	NA
X70172	NA	NA
X70313	NA	NA
X70346	NA	NA
X70348	NA	NA
X70349	NA	NA
X70353	NA	NA
X70356	NA	NA
X70370	NA	NA
X70399	NA	NA
X70509	NA	NA
X70520	NA	NA
X70537	NA	NA
X70548	NA	NA
X71198	NA	NA
X71200	NA	NA
X71273	NA	NA
X71280	NA	NA
X71284	NA	NA
X71286	NA	NA
X71288	NA	NA
X71296	NA	NA
X71328	NA	NA
X71407	NA	NA
X71417	NA	NA
X71450	NA	NA
X71451	NA	NA
X72007	NA	NA
X72009	NA	NA
X72055	NA	NA
X72286	NA	NA
X72305	NA	NA
X72306	NA	NA
X72309	NA	NA
X72313	NA	NA
X72315	NA	NA
X72325	NA	NA
X72328	NA	NA
X72354	NA	NA
X72398	NA	NA
X72404	NA	NA
X73079	NA	NA
X73208	NA	NA
X73468	NA	NA
X73485	NA	NA
X74184	NA	NA
X74185	NA	NA
X74199	NA	NA
X74200	NA	NA
X74203	NA	NA
X74212	NA	NA
X74214	NA	NA
X74256	NA	NA
X74262	NA	NA
X74268	NA	NA
X74275	NA	NA
X74282	NA	NA
X76028	NA	NA
X76029	NA	NA
X76041	NA	NA
X76058	NA	NA
X76061	NA	NA
X76118	NA	NA
X76122	NA	NA
X76140	NA	NA
X76142	NA	NA
X76143	NA	NA
X76249	NA	NA
X77035	NA	NA
X77045	NA	NA
X77047	NA	NA
X77117	NA	NA
X77124	NA	NA
X77129	NA	NA
X77222	NA	NA
X77273	NA	NA
X77315	NA	NA
X78015	NA	NA
X78024	NA	NA
X78025	NA	NA
X78055	NA	NA
X78092	NA	NA
X78097	NA	NA
X78100	NA	NA
X78122	NA	NA
X78188	NA	NA
X78190	NA	NA
X78195	NA	NA
X78214	NA	NA
X78215	NA	NA
X78221	NA	NA
X78249	NA	NA
X78310	NA	NA
X78320	NA	NA
X78363	NA	NA
X78365	NA	NA
X78366	NA	NA
X81274	NA	NA
X81284	NA	NA
X81291	NA	NA
X81312	NA	NA
X81313	NA	NA
X83097	NA	NA
X83102	NA	NA
X83112	NA	NA
X83121	NA	NA
X83163	NA	NA
X83166	NA	NA
X83168	NA	NA
X84069	NA	NA
X84072	NA	NA
X84108	NA	NA
X84115	NA	NA
X84131	NA	NA
X84133	NA	NA
X84322	NA	NA
X84325	NA	NA
X84328	NA	NA
X85139	NA	NA
X85150	NA	NA
X86071	NA	NA
X86074	NA	NA
X86075	NA	NA
X86103	NA	NA
X86120	NA	NA
X87008	NA	NA
X87025	NA	NA
X87026	NA	NA
X87029	NA	NA
X87032	NA	NA
X87040	NA	NA
X89052	NA	NA
X89057	NA	NA
X89061	NA	NA
X89222	NA	NA
Y1	NA	NA
Y11	NA	NA
Y12	NA	NA
Y2	NA	NA
Y3	NA	NA
Y4	NA	NA
Y5	NA	NA
Y50000	NA	NA
Y6	NA	NA
Y60002	NA	NA
Y61050	NA	NA
Y7	NA	NA
Y8	NA	NA
X70546	NA	NA
X71437	NA	NA
X83110	NA	NA
X83123	NA	NA
X85133	NA	NA
X87027	NA	NA
X89212	NA	NA
Y9	NA	NA
X89219	NA	NA
Y10	NA	NA
A91200	NA	NA
A91202	NA	NA
A91214	NA	NA
A91242	NA	NA
X71301	NA	NA
X71380	NA	NA
X74273	NA	NA
X85135	NA	NA
X86115	NA	NA
X87035	NA	NA
X89224	NA	NA
X89228	NA	NA
X90153	NA	NA
X90179	NA	NA
X91104	NA	NA
X91105	NA	NA
X91108	NA	NA
X91117	NA	NA
X91136	NA	NA
X91160	NA	NA
X91163	NA	NA
X94073	NA	NA
X97139	NA	NA
X98124	NA	NA
X98132	NA	NA
M63010	X57199	Y60002
M64040	X57199	X63813
M64042	X57199	X62673
M65218	X61565	X60490
M66291	X57199	Y61050
M67053	X66176	X66492
M67066	X66176	X66333
M67096	Y50000	X66477
M68002	X66179	X66242
M68003	X66338	X66421
M68042	X61572	X63748
M68044	X66179	X65233
M68078	X66176	X66492
M69028	X61572	X67248
M69074	X66176	X66420
M69098	X68024	X66517
M69099	X66338	X66514
M69124	X66338	X67061
M69153	X69083	X67270
M70019	X66176	X66006
M70049	X69040	X69261
M70065	X69040	X69290
M70090	X69446	X69428
M70097	X66179	X68307
M70155	X61572	X67248
M70165	X67350	X69490
M71013	X69448	X70075
M71020	X69446	X69061
M71035	Y1	X69065
M71065	X68023	X68298
M71077	X67350	X67250
M71099	X69070	X66006
M71106	X69487	X70149
M71137	X70071	X70172
M71167	X70348	X70313
M71302	X70356	X67248
M71306	X69448	X70075
M72059	X69449	X69440
M72104	X70346	X70370
M72156	X70520	X70509
M73048	X71284	X71407
M73269	X71286	X72305
M74042	X70349	X66218
M74062	X70353	X71417
M74066	Y3	X71450
M74105	X70537	X72009
M74109	X71286	X72313
M74188	Y5	X72325
M74192	X69449	X70079
M74207	X70537	X72315
M74231	Y2	X71273
M74256	X70537	X72007
M74321	X71280	X63813
M75132	X57199	X72404
M75151	Y4	X72055
M76089	Y6	X72328
M76126	Y7	X72398
M76189	X57199	X72309
M76213	X69040	X73079
M78110	X77124	X73468
M78306	X77124	X74184
M79037	X77129	X72306
M79221	X77129	X77035
M79256	X69487	X66229
M79299	X77124	X72354
M80196	X77222	X77273
M81122	X76061	X74203
M83332	Y8	X83102
M85078	X81312	X84131
M85244	X83097	X81274
M86277	X83121	X84133
M90096	A85131	X84328
M72273	X70546	X71437
M86388	X83123	X83110
M89366	X85133	X87027
M90072	Y9	X89212
M90068	Y10	X89219
T70177	X57199	M63010
T71171	X57199	M64042
T72248	M65218	X71328
T74151	Y11	M69099
T75052	M68002	M69098
T75122	M68078	X70168
T75183	M68002	M70065
T76057	M69028	X74282
T76104	Y12	M70019
T76131	M68003	X74214
T76160	M68078	X71200
T76182	M64040	X74185
T76248	M68003	X74262
T76272	M70049	M71302
T77049	M67066	X71417
T77101	M68003	X72398
T77106	M67096	X70399
T77127	M68003	X74200
T77259	M69028	M68042
T77368	M70049	M70165
T77408	M71065	X77045
T78012	M69153	M72104
T78027	M68003	X74275
T78069	M68044	X71288
T78121	M68003	X74268
T78167	M68003	X74256
T78262	M68003	X74212
T78277	M71065	X70370
T78279	M67053	X71296
T78346	M68002	X74262
T79056	M68003	X71451
T79119	M71137	X76140
T79212	M68003	X74203
T79329	M70090	X72286
T79387	M69153	M72104
T79415	M70049	X72398
T79453	M71020	X78190
T79462	M73048	X78025
T79476	M74042	X78365
T79480	M68003	X74199
T80021	M67053	X78024
T80064	M71077	X78188
T80081	M67053	X78366
T80105	M68003	X74203
T80146	M68078	X76118
T80234	M68002	X77315
T80239	M74042	X76143
T80274	M71065	X74256
T80295	M71065	X70548
T80339	M74042	M76213
T80355	M71065	X77035
T80421	M71065	X76122
T80433	M71137	M73269
T80456	M71137	M69124
T80461	M67096	X78055
T81010	M69074	X74184
T81050	X76058	M74062
T81051	M68003	X71451
T81084	M72059	X78015
T81160	M68044	X73468
T81165	M68078	X76249
T81222	M68003	X74214
T81228	M72059	M72156
T81231	M71099	X76142
T81271	M72059	M74066
T81277	M71013	X78092
T81282	M70090	X78249
T81302	M74321	X78097
T81320	M70090	X76041
T81323	M67096	X76028
T81328	M70049	X73485
T81431	M74207	X78100
T81440	M71137	M74109
T81453	M71013	X78310
T82017	M71099	X74184
T82082	M73048	X77117
T82237	M74207	X73208
T82271	M71065	X78195
T82275	M70049	X74214
T82352	M68003	M74231
T82460	M75151	M76089
T82463	M71077	M74188
T83043	M70049	M74105
T83173	M74207	X81291
T83209	M73048	X74199
T83281	M70090	X78214
T83403	M71013	M79037
T84099	M68078	M76126
T84102	M74207	M71106
T84116	M74256	M78110
T84163	M67066	X77047
T84199	M70090	X78215
T84258	M71077	M71035
T84299	M68003	X74199
T84389	M71137	M71306
T84392	M67066	X78320
T85092	M75151	X83163
T85133	M71167	X74275
T85219	M74256	X83166
T85251	M71065	X74184
T85306	M71065	X74256
T86088	M74042	X78122
T86159	M69153	X85150
T87255	M71137	M74192
T87297	M71137	X84322
T89131	M71077	M79299
T89251	X81313	M81122
T90190	M79256	M85244
F79416	M71167	T71171
F80177	M75132	T76131
F81062	T75122	T77049
F81167	M71167	T75183
F81175	T75122	X78363
F81232	M75132	T77106
F81506	T70177	X71198
F81510	T76160	T78121
F82040	M71099	T71171
F82042	M75151	T77259
F82111	M71167	T72248
F82130	T75122	T77408
F82195	M74207	T77049
F82200	T75122	X78221
F82291	M71077	T75052
F82402	X81312	T76272
F83160	M75132	T76131
F83194	X81312	T78167
F83283	M71065	T76248
F83285	M71077	T75052
F84010	M68044	T77127
F84143	M68078	T78277
F84235	M68044	T77127
F84244	M71167	T78262
F84292	T80021	T79453
F84343	T80064	T80295
F84378	M75151	T77408
F85211	T80021	T78346
F85289	T78279	M79221
F85350	T75122	X83112
F85354	T77368	X78363
F86049	T78279	X84325
F86175	M74256	T79212
F86297	X83097	T78069
F86349	T80234	T79480
F86363	T81302	T82271
F86401	T80239	T81050
F87030	X81313	T82352
F87057	T80433	X84072
F87066	M71167	T78346
F87129	T80234	T81277
F87264	M71077	T76131
F88048	T80355	M83332
F88178	T81320	X87025
F88218	T81320	X87026
F88224	M71077	T81160
F88229	T80355	X76029
F88249	M71137	T74151
F88262	M71137	T81431
F88296	T80239	X86103
F88337	T80239	X86075
F88355	T80239	X86074
F88360	T78012	X84133
F88393	M71077	T75052
F88415	T79415	T79056
F88436	T81302	X84069
F89061	T81440	T84392
F89063	X81313	T81328
F89135	T81453	X84328
F89159	T80433	T81222
F89232	T80021	X81284
F89280	T80239	X87008
F89281	T80146	T82082
F89344	T81228	X81274
F89349	T82460	T84199
F89391	A85131	T80421
F89411	T80105	T83173
F90020	T81051	M78306
F90062	T80146	T79476
F90067	T80234	X84115
F90069	T81228	T81323
F90080	T80064	X86120
F90098	T81302	T81010
F90101	T80234	T80339
F90130	T81453	M80196
F90133	T80274	X83168
F90142	T80064	X87029
F90169	T80064	X87026
F90180	T81453	T77408
F90181	T81453	T81431
F90201	T82463	T84163
F90209	T80433	T85251
F90245	T81165	T84389
F90347	T81302	T81050
F90423	T76057	M72104
F91030	T82275	X89222
F91042	T80234	X87026
J85366	M71077	F81062
J87043	F79416	F82200
J88045	F79416	T80461
J88100	F81175	T83043
J88177	F81175	X87040
J88199	F81175	X87032
J88333	F82042	X84108
J88372	F79416	T83209
J88382	F79416	T78027
J88421	F81175	F84343
J88426	F81175	F84235
J89069	F81175	F84378
J89139	F79416	T81271
J89295	F79416	T81282
J89328	F81175	T84258
J89384	F83160	T85219
J90013	F81510	X89057
J90014	F81510	X89052
J90018	F81510	X89061
J90037	F82040	T84099
J90048	F82040	F83283
J90084	F83160	T85133
J90106	M79256	F84010
J90119	F81175	T81271
J90150	F81175	F84292
J90168	F84244	T86088
J90176	F83285	X86071
J90185	F83160	T85219
J90226	F83285	T86159
J90247	F83285	F85289
J90268	F83285	F85350
J90337	T84299	F86349
J90395	F82040	F82130
J90414	F79416	X85139
J90431	T80105	F82111
J91190	T84299	F86297
K89256	T82237	J85366
